# Supplementary material for: Engineering Nano-Antibiotics for Accelerating Wound Healing in Drug-Resistant Bacterial Infections
Source: Molecules. 2026 Jun 4;31(11):1957. doi: 10.3390/molecules31111957 (PMC13257607; doi:10.3390/molecules31111957)
Supplement: Supplementary file 1 [file molecules-31-01957-s001.zip]

Archive with 1 entries (1 files):
- molecules-4293961-supplementary.pdf
